# Supplementary material for: Multiscale Dynamics of Lipid Vesicles in Polymeric Microenvironment
Source: Membranes (Basel). 2022 Jun 21;12(7):640. doi: 10.3390/membranes12070640 (PMC9318666; doi:10.3390/membranes12070640)
Supplement: Supplementary file 1 [file membranes-12-00640-s001.zip]

Archive with 1 entries (1 files):
- supplementary 15-06-new.pdf
